# Supplementary material for: New Isocoumarin Analogues from the Marine-Derived Fungus Paraphoma sp. CUGBMF180003
Source: Mar Drugs. 2021 May 28;19(6):313. doi: 10.3390/md19060313 (PMC8227774; doi:10.3390/md19060313)
Supplement: Supplementary file 1 [file marinedrugs-19-00313-s001.zip › ITS for CUGBMF180003.fas]

>CUGBMF180003
AAAAAAAGAATAATTGGAAGGTAAAAATGTAACAAGGTTTCCGTAGGTGAACCTGCGGAAGGATCATTACCTTTCAGTACAGAAGCGTTGTGTTGGTTGAGTTGTGCCGGTTGAGTCTCGCTGACAAGTGGGATTCCTGGTGGCAACTCCCTTCATAATTCTCCCTGTCTATCATCCTTGTCTTTTGCGTACTATTGTTTCCTCGGTGGGCTTGCCCACCGGTTGGACAACTTTATAACCTATTTAATTTTCAATCAGCGTCTGAAATAATATAATAATTACAACTTTCAACAACGGATCTCTTGGTTCTGGCATCGATGAAGAACGCAGCGAAATGCGATAAGTAGTGTGAATTGCAGAATTCAGTGAATCATCGAATCTTTGAACGCACATTGCGCCCCTTGGTATTCCATGGGGCATGCCTGTTCGAGCGTCATTTGTACCCTCAAGCTTTGCTTGGTGTTGGGTGTTTGTCTTTTCCACGCGATCAGACTCGCCTTAAAATAATTGGCAGCCAGTGTTTTGGTTTTGAAGCGCAGCACAAGTCGCGATTCAGCTTATATCACTAGTTTCCATTAAGCATTTTATCACTTTTGACCTCGGATCAGGTAGGGATACCCGCTGAACTTAAGCATATCAAAAACCGGGAA
